# Supplementary material for: Opportunities, challenges, and difficulties in NMR-based metabolomics applied to neovascular age-related macular degeneration (nAMD) patient follow-up
Source: Front Mol Biosci. 2025 Jan 28;11:1449226. doi: 10.3389/fmolb.2024.1449226 (PMC11811626; doi:10.3389/fmolb.2024.1449226)
Supplement: Supplementary file 1 [file DataSheet1.xlsx]

## Sheet: Table S1
			Metabolites ID	Chemical shift (ppm)	multiplicities
			2-Aminobutyrate	0.97, 1.89, 3.70	t, m, t
			2-Hydroxybutyrate	0.89, 1.64, 1.73, 3.99	t, m, m, dd
			2-Hydroxyisovalerate	0.84, 0.94, 2.00, 3.82	d, d, m, d
			2-Oxoisocaproate	0.91, 2.08, 2.61	d, m, d
			3-Hydroxybutyrate	1.20, 2.31, 2.41, 4.15	d, dd, dd, m
			3-Hydroxyisobutyrate	1.06, 2.46, 3.52, 3.71	d, m, dd, dd
			3-Methyl-2-oxovalerate	0.89, 1.08, 1.44, 1.69, 2.92	t, d, m, m, m
			Acetaminophen	2.14, 6.89, 7.84	s, d, d
			Acetate	1.92	s
			Acetone	2.24	s
			Alanine	1.48, 3.78	d, q
			Aspartate	2.67, 2.80, 3.89	dd, dd, dd
			Betaine	3.26, 3.89	s,s
			Choline	3.18, 3.51, 4.06	s, m, m
			Citrate	2.68, 2.54	d, d
			Creatine	3.0, 3.9	s, s
			Creatinine	4.0, 3.0	s, s
			Cysteine	3.01, 3.05, 3.89	dd, dd, dd
			Dimethyl sulfone	3.14	s
			Fructose	3.58, 3.69, 3.82, 3.90, 4.00, 4.03, 4.12	m, m, m, dd, m, dd, m
			Fumarate	6.51	s
			Glucose	3.23, 3.40, 3.46, 3.47, 3.52, 3.73, 3.76, 3.84, 3.89, 4.63, 5.23	dd, dt, m, dt, dd, dd, dd, m, dd, d, d
			Glutamate	2.06, 2.11, 2.34, 3.75	m, m, m, dd
			Glutamine	2.12, 2.44, 3.76	m, m, t
			Glycerol	3.56, 3.65, 3.77	dd, dd, m
			Glycine	3.56	s
			Hippurate	3.96, 7.54, 7.63, 7.83	d, m, m, m
			Histidine	3.11, 3.23, 3.98	dd, dd, dd, s, s
			Homocysteine	2.12, 2.17, 2.64, 3.87	m, m, m, dd
			Hypoxanthine	8.01, 8.49	s, s
			Inosine	3.82, 3.89, 4.25, 4.43, 4.75, 6.09, 8.22, 8.33	dd, dd, dd, dd, t, d, s, s
			Isobutyrate	1.05, 2.38	d, m
			Isoleucine	0.94, 1.01, 1.25, 1.48, 1.97, 3.67	t, d, m, m, m, d
			Isopropanol	1.16, 4.01	d, m
			Isovalerate	0.90, 1.94, 2.04	d, m, d
			Lactate	1.33, 4.12	d, q
			Leucine	0.96, 1.66, 1.71, 3.72	dd, m, m, t
			Lysine	1.43, 1.51, 1.73, 1.89, 3.02, 3.73	m, m, m, m, t, t
			Methanol	3.37	s
			Methionine	2.12, 2.13, 2.19, 2.63, 3.85	m, s, m, t, dd
			Methylguanidine	2.66	s
			Methylmalonate	1.23, 3.16	d, q
			Methylsuccinate	1.07, 2.11, 2.51, 2.61	d, dd, dd, m
			O-Acetylcarnitine	2.14, 2.50, 2.63, 3.18, 3.60, 3.84, 5.59	s, dd, dd, s, dd, dd, dd
			O-Phosphocholine	3.21, 3.58, 4.15	s, m, m
			Ornithine	1.71, 1.82, 1.93, 3.05, 3.74	m, m, m, t, t
			Phenylalanine	3.11, 3.26, 3.98, 7.37	dd, dd, dd, m
			Proline	2.0, 2.05, 2.35, 3.33, 3.41, 4.12	m, m, m, m, m, dd
			Propylene glycol	1.13, 3.44, 3.54, 3.88	d, dd, dd, m
			Sarcosine	2.73, 3.60	s, s
			Serine	3.82, 3.94, 3.98	dd, dd, dd
			Succinate	2.41	s
			Threonine	1.33, 3.58, 4.25	d, d, m
			Tryptophan	3.29, 3.47, 4.05, 7.19, 7.27, 7.31, 7.53, 7.72	dd, dd, dd, m, m, s, d, d
			Tyrosine	3.04, 3.18, 3.91, 6.90, 7.20	dd, dd, t, d, d
			Urea	5.78	s
			Valine	0.99, 1.04, 2.27, 3.60	d, d, m, d
			myo-Inositol	3.27, 3.54, 3.61, 4.05	t, dd, t, t
			pi-Methylhistidine	3.16, 3.26, 3.66, 3.90, 6.96, 7.74	dd, dd, s, dd, s, s
			Methylhistidine	3.04, 3.15, 3.67, 3.95, 6.98, 7.60	dd, dd, s, dd, s, s

## Sheet: Table S2
	Overall (N=231)
	2-Aminobutyrate			Fumarate				Methylguanidine
	Mean (SD)	0.004 (0.002)		Mean (SD)	0.006 (0.002)			Mean (SD)	0.001 (0.000)
	Range	0.002 - 0.012		Range	0.001 - 0.012			Range	0.000 - 0.003
	2-Hydroxbutyrate			Glucose				Methylmalonate
	Mean (SD)	0.008 (0.003)		Mean (SD)	1.077 (0.255)			Mean (SD)	0.001 (0.001)
	Range	0.003 - 0.024		Range	0.477 - 2.571			Range	0.000 - 0.005
	2-Hydroxisovalerate			Glutamate				Methylsuccinate
	Mean (SD)	0.001 (0.001)		Mean (SD)	0.056 (0.030)			Mean (SD)	0.002 (0.001)
	Range	0.000 - 0.005		Range	0.005 - 0.248			Range	0.000 - 0.005
	2-Oxoisocaproate			Glutamine				O-Acetylcarnitine
	Mean (SD)	0.003 (0.001)		Mean (SD)	0.053 (0.020)			Mean (SD)	0.001 (0.001)
	Range	0.001 - 0.006		Range	0.018 - 0.122			Range	0.000 - 0.008
	3-Hydroxybutyrate			Glycerol				O-Phosphocholine
	Mean (SD)	0.014 (0.019)		Mean (SD)	0.414 (0.093)			Mean (SD)	0.004 (0.006)
	Range	0.001 - 0.126		Range	0.173 - 0.797			Range	0.000 - 0.026
	3-Hydroxyisobutyrate			Glycine				Ornithine
	Mean (SD)	0.001 (0.001)		Mean (SD)	0.033 (0.016)			Mean (SD)	0.010 (0.004)
	Range	0.000 - 0.008		Range	0.005 - 0.112			Range	0.002 - 0.028
	3-Methyl-2-oxovalerate			Hippurate				Phenylalanine
	Mean (SD)	0.003 (0.001)		Mean (SD)	0.001 (0.001)			Mean (SD)	0.010 (0.004)
	Range	0.000 - 0.008		Range	0.000 - 0.005			Range	0.006 - 0.048
	Acetaminophen			Histidine				Proline
	Mean (SD)	0.001 (0.003)		Mean (SD)	0.001 (0.001)			Mean (SD)	0.046 (0.028)
	Range	0.000 - 0.018		Range	0.000 - 0.014			Range	0.017 - 0.235
	Acetate			Homocysteine				Propylene-glycol
	Mean (SD)	0.039 (0.041)		Mean (SD)	0.007 (0.003)			Mean (SD)	0.005 (0.010)
	Range	0.017 - 0.352		Range	0.000 - 0.020			Range	0.000 - 0.054
	Acetone			Hypo anthine				Sarcosine
	Mean (SD)	0.004 (0.003)		Mean (SD)	0.001 (0.001)			Mean (SD)	0.002 (0.001)
	Range	0.001 - 0.022		Range	0.000 - 0.007			Range	0.000 - 0.016
	Alanine			Inosine				Serine
	Mean (SD)	0.062 (0.022)		Mean (SD)	0.000 (0.000)			Mean (SD)	0.021 (0.008)
	Range	0.020 - 0.247		Range	0.000 - 0.003			Range	0.004 - 0.110
	Aspartate			Isobutyrate				Succinate
	Mean (SD)	0.004 (0.009)		Mean (SD)	0.001 (0.000)			Mean (SD)	0.002 (0.001)
	Range	0.000 - 0.104		Range	0.001 - 0.005			Range	0.000 - 0.009
	Betaine			Isoleucine				Threonine
	Mean (SD)	0.011 (0.003)		Mean (SD)	0.013 (0.005)			Mean (SD)	0.023 (0.011)
	Range	0.005 - 0.030		Range	0.003 - 0.035			Range	0.007 - 0.109
	Choline			Isopropanol				Tryptophan
	Mean (SD)	0.004 (0.006)		Mean (SD)	0.001 (0.002)			Mean (SD)	0.008 (0.005)
	Range	0.001 - 0.069		Range	0.000 - 0.013			Range	0.003 - 0.050
	Citrate			Isovalerate				Tyrosine
	Mean (SD)	0.027 (0.012)		Mean (SD)	0.001 (0.001)			Mean (SD)	0.013 (0.008)
	Range	0.008 - 0.173		Range	0.000 - 0.009			Range	0.005 - 0.115
	Creatine			Lactate				Urea
	Mean (SD)	0.008 (0.006)		Mean (SD)	0.250 (0.107)			Mean (SD)	0.630 (0.212)
	Range	0.001 - 0.033		Range	0.092 - 0.964			Range	0.168 - 1.352
	Creatinine			Leucine				Valine
	Mean (SD)	0.013 (0.003)		Mean (SD)	0.023 (0.014)			Mean (SD)	0.044 (0.012)
	Range	0.004 - 0.023		Range	0.009 - 0.179			Range	0.023 - 0.124
	Cysteine			Lysine				myo-Inositol
	Mean (SD)	0.010 (0.007)		Mean (SD)	0.033 (0.015)			Mean (SD)	0.007 (0.004)
	Range	0.000 - 0.087		Range	0.011 - 0.200			Range	0.000 - 0.029
	Dimethyl sulfone			Methanol				pi-Methylhistidine
	Mean (SD)	0.008 (0.018)		Mean (SD)	0.023 (0.022)			Mean (SD)	0.001 (0.003)
	Range	0.000 - 0.088		Range	0.003 - 0.160			Range	0.000 - 0.033
	Fructose			Methionine				Methylhistidine
	Mean (SD)	0.005 (0.004)		Mean (SD)	0.003 (0.001)			Mean (SD)	0.013 (0.003)
	Range	0.000 - 0.028		Range	0.000 - 0.009			Range	0.000 - 0.030

## Sheet: Table S3
			IRC	Mean (SD)	Range	PED	Mean (SD)	Range	SRF	Mean (SD)	Range	VA_OD	Mean (SD)	Range	VA_OG	Mean (SD)	Range	Age	Sex	BMI	Total IV injection	Treatment
		PS01 (N=13)		1.125 (2.219)	0.045 - 8.411		472.673 (63.374)	409.333 - 665.667		0.063 (0.090)	0.000 - 0.330		7.731 (1.235)	5.000 - 9.000		0.731 (0.439)	0.000 - 1.000	F	67	31	12	aflibercept
		PS02 (N=14)		0.077 (0.054)	0.000 - 0.180		493.833 (64.327)	280.917 - 540.333		0.642 (0.168)	0.315 - 1.025		5.536 (1.487)	1.500 - 7.500		5.429 (1.124)	4.000 - 7.500	F	75	25.2092	12	aflibercept
		PS03 (N=4)		0.305 (0.161)	0.080 - 0.450		350.562 (41.502)	308.000 - 399.583		0.360 (0.403)	0.060 - 0.930		6.375 (0.750)	6.000 - 7.500		3.750 (0.500)	3.000 - 4.000	H	68	22.0386	3	aflibercept
		PS04 (N=7)		0.021 (0.012)	0.010 - 0.040		95.131 (3.628)	90.917 - 100.000		0.002 (0.003)	0.000 - 0.005		10.000 (0.000)	10.000 - 10.000		6.929 (0.189)	6.500 - 7.000	H	69	23	0
		PS05 (N=13)		0.263 (0.069)	0.139 - 0.395		276.256 (14.561)	254.750 - 301.333		0.000 (0.000)	0.000 - 0.000		7.808 (0.596)	7.000 - 8.500		10.000 (0.000)	10.000 - 10.000	F	57	24.7676	7	aflibercept
		PS06 (N=11)		0.410 (0.130)	0.235 - 0.680		252.875 (13.898)	231.750 - 274.250		0.004 (0.003)	0.000 - 0.010		6.182 (0.405)	6.000 - 7.000		10.000 (0.000)	10.000 - 10.000	H	87	24.0346	4	Ranibizumab
		PS07 (N=9)		5.307 (3.903)	1.965 - 14.610		583.639 (16.204)	555.833 - 608.583		0.041 (0.025)	0.000 - 0.075		0.000 (0.000)	0.000 - 0.000		3.000 (0.000)	3.000 - 3.000	H	80	29.7527	8	aflibercept
		PS08 (N=2)		0.115 (0.028)	0.095 - 0.135		230.792 (4.184)	227.833 - 233.750		0.015 (0.007)	0.010 - 0.020		0.000 (0.000)	0.000 - 0.000		8.250 (1.061)	7.500 - 9.000	F	84	21.2183	0	aflibercept
		PS09 (N=10)		8.706 (1.257)	6.455 - 10.405		314.842 (14.930)	299.167 - 350.500		0.000 (0.000)	0.000 - 0.000		3.900 (0.316)	3.000 - 4.000		0.500 (0.000)	0.500 - 0.500	F	85	27.0842	7	aflibercept
		PS10 (N=12)		1.117 (0.634)	0.395 - 2.425		563.910 (128.022)	359.667 - 822.083		5.758 (2.635)	3.965 - 11.780		4.417 (1.579)	2.000 - 7.000		10.000 (0.000)	10.000 - 10.000	F	74	27	10	aflibercept
		PS12 (N=18)		20.232 (0.553)	20.040 - 22.385		510.343 (22.157)	497.750 - 595.917		20.064 (0.011)	20.050 - 20.080		0.000 (0.000)	0.000 - 0.000		11.111 (1.231)	8.000 - 12.000	H	71	22	9	aflibercept
		PS13 (N=9)		0.503 (1.139)	0.010 - 3.520		401.120 (27.734)	364.833 - 441.333		0.000 (0.000)	0.000 - 0.000		3.611 (2.058)	2.000 - 7.000		6.500 (1.323)	3.000 - 7.000	H	86	24	7	aflibercept
		PS14 (N=8)		10.063 (2.494)	7.190 - 14.938		459.875 (50.700)	342.083 - 512.500		0.188 (0.162)	0.000 - 0.430		0.000 (0.000)	0.000 - 0.000		8.125 (0.354)	8.000 - 9.000	F	80	26.9598	0
		PS15 (N=6)		0.443 (0.044)	0.395 - 0.505		737.056 (40.005)	697.167 - 811.583		0.001 (0.002)	0.000 - 0.005		9.167 (0.408)	9.000 - 10.000		0.000 (0.000)	0.000 - 0.000	F	79	29.2969	0	aflibercept
		PS16 (N=12)		2.245 (1.938)	0.251 - 4.845		439.822 (65.134)	360.485 - 535.333		0.260 (0.131)	0.000 - 0.516		0.000 (0.000)	0.000 - 0.000		2.500 (0.000)	2.500 - 2.500	H	83	26.3656	11	aflibercept
		PS17 (N=12)		0.062 (0.021)	0.040 - 0.100		229.345 (4.552)	221.825 - 237.083		0.011 (0.003)	0.005 - 0.015		0.000 (0.000)	0.000 - 0.000		10.000 (0.000)	10.000 - 10.000	H	83	24.187	12	aflibercept
		PS18 (N=8)		0.189 (0.211)	0.015 - 0.665		312.156 (28.227)	272.083 - 343.583		0.000 (0.000)	0.000 - 0.000		6.850 (2.634)	2.000 - 9.000		8.625 (1.061)	6.000 - 9.000	H	72	27.7177	8	aflibercept
		PS20 (N=4)		0.134 (0.116)	0.050 - 0.305		230.021 (23.865)	205.500 - 261.417		0.016 (0.019)	0.005 - 0.045		0.000 (0.000)	0.000 - 0.000		2.000 (0.408)	1.500 - 2.500	H	89	25.7276	1	Ranibizumab
		PS21 (N=15)		0.260 (0.578)	0.040 - 2.330		358.694 (18.819)	333.250 - 401.417		0.680 (0.271)	0.200 - 1.420		7.767 (0.651)	6.500 - 9.000		7.800 (0.414)	7.000 - 8.000	F	69	23.7118	15	Ranibizumab
		PS22 (N=5)		0.141 (0.069)	0.045 - 0.215		255.167 (10.138)	240.083 - 268.333		0.030 (0.022)	0.000 - 0.055		8.600 (0.894)	8.000 - 10.000		7.000 (0.612)	6.000 - 7.500	F	84	27	5	Ranibizumab
		PS23 (N=8)		1.192 (0.701)	0.295 - 2.115		687.833 (22.189)	656.833 - 717.333		1.111 (0.270)	0.860 - 1.545		5.875 (0.582)	5.500 - 7.000		4.237 (1.205)	3.000 - 6.000	F	70	26.6667	8	aflibercept
		PS25 (N=6)		0.007 (0.016)	0.000 - 0.040		258.032 (16.015)	228.833 - 270.000		0.000 (0.000)	0.000 - 0.000		12.000 (0.000)	12.000 - 12.000		0.500 (0.000)	0.500 - 0.500	F	82	24.1288	0
		PS26 (N=6)		0.016 (0.007)	0.005 - 0.025		570.806 (6.904)	563.167 - 581.250		0.001 (0.002)	0.000 - 0.005		3.833 (0.408)	3.000 - 4.000		0.000 (0.000)	0.000 - 0.000	F	76	32.8889	6	Ranibizumab
		PS27 (N=2)		0.033 (0.025)	0.015 - 0.050		276.000 (6.128)	271.667 - 280.333		0.000 (0.000)	0.000 - 0.000		4.750 (1.061)	4.000 - 5.500		0.250 (0.354)	0.000 - 0.500	F	77	27	0
		PS28 (N=2)		0.540 (0.707)	0.040 - 1.040		269.208 (31.761)	246.750 - 291.667		0.110 (0.092)	0.045 - 0.175		1.000 (0.000)	1.000 - 1.000		2.500 (0.707)	2.000 - 3.000	F	76	31	2	Ranibizumab
		PS30 (N=3)		19.640 (3.057)	17.830 - 23.170		486.417 (17.055)	472.917 - 505.583		0.000 (0.000)	0.000 - 0.000		0.000 (0.000)	0.000 - 0.000		9.667 (0.577)	9.000 - 10.000	F	68	25	0
		PS31 (N=6)		0.035 (0.068)	0.000 - 0.170		252.736 (4.781)	245.667 - 257.000		0.011 (0.017)	0.000 - 0.045		8.000 (0.000)	8.000 - 8.000		7.000 (0.000)	7.000 - 7.000	F	75	21	1	Ranibizumab
		PS32 (N=6)		0.058 (0.032)	0.025 - 0.115		260.556 (11.817)	245.667 - 273.167		0.012 (0.011)	0.005 - 0.030		6.300 (0.000)	6.300 - 6.300		7.000 (0.000)	7.000 - 7.000	H	76	26	3	Ranibizumab
		Total (N=231)		3.160 (6.072)	0.000 - 23.170		399.288 (152.477)	90.917 - 822.083		2.019 (5.440)	0.000 - 20.080		4.658 (3.614)	0.000 - 12.000		6.127 (3.756)	0.000 - 12.000		76.5 (7.5)	26 (3)	5.4 (4.6)

## Sheet: Table S4
		Overall (N=231)
	pH
	Mean (SD)	7.361 (0.393)
	Range	1.454 - 7.900
	Lactate
	Mean (SD)	107.104 (45.064)
	Range	2.262 - 312.820
	HDLC
	Mean (SD)	58.920 (21.304)
	Range	5.260 - 105.000
	LDLC
	Mean (SD)	113.196 (45.355)
	Range	10.920 - 258.500
	LDLcHDLc
	Mean (SD)	1.937 (0.988)
	Range	0.162 - 5.118
	Cholesterol
	Mean (SD)	184.036 (55.959)
	Range	25.140 - 341.300
	Triglicerides
	Mean (SD)	135.074 (86.201)
	Range	8.000 - 502.000
	Glucose
	Mean (SD)	100.369 (32.439)
	Range	13.120 - 271.100
	F1 (mainly VLDL)
	Mean (SD)	19.985 (4.519)
	Range	1.706 - 31.048
	F2
	Mean (SD)	31.694 (6.093)
	Range	3.680 - 43.211
	F3
	Mean (SD)	27.251 (3.146)
	Range	4.596 - 35.347
	F4 (mainly HDL)
	Mean (SD)	19.915 (8.106)
	Range	1.137 - 41.900

## Sheet: Table S5
		PS01 (N=13)	PS02 (N=14)	PS03 (N=4)	PS04 (N=7)	PS05 (N=13)	PS06 (N=11)	PS07 (N=9)	PS08 (N=2)	PS09 (N=10)	PS10 (N=12)	PS12 (N=18)	PS13 (N=9)	PS14 (N=8)	PS15 (N=6)
	IRC	-0.4144425	-0.3759959	NA	-0.4378445	-0.12373593	0.1241289	-24.7001288	NA	-0.7081608	-0.1960508	-0.3334529	NA	-0.6124141	NA
	PED	-0.3570862	-0.2153993	NA	-0.4271876	-0.09314796	0.1880756	-455.6894872	NA	-0.3020434	-0.6703660	-0.3319730	NA	-0.3465883	NA
	SRF	-1.2896416	-1.3308868	NA	-0.4697352	NA	-1.1675381	0.9995144	NA	NA	-0.7753313	0.5713058	NA	-0.1650717	NA
	IRC range	0.045 - 8.411	0.000 - 0.180	0.080 - 0.450	0.010 - 0.040	0.139 - 0.395	0.235 - 0.680	1.965 - 14.610	0.095 - 0.135	6.455 - 10.405	0.395 - 2.425	20.040 - 22.385	0.010 - 3.520	7.190 - 14.938	0.395 - 0.505
	PED range	409.333 - 665.667	280.917 - 540.333	308.000 - 399.583	90.917 - 100.000	254.750 - 301.333	231.750 - 274.250	555.833 - 608.583	227.833 - 233.750	299.167 - 350.500	359.667 - 822.083	497.750 - 595.917	364.833 - 441.333	342.083 - 512.500	697.167 - 811.583
	SRF range	0.000 - 0.330	0.315 - 1.025	0.060 - 0.930	0.000 - 0.005	0.000 - 0.000	0.000 - 0.010	0.000 - 0.075	0.010 - 0.020	0.000 - 0.000	3.965 - 11.780	20.050 - 20.080	0.000 - 0.000	0.000 - 0.430	0.000 - 0.005
		PS16 (N=12)	PS17 (N=12)	PS18 (N=8)	PS20 (N=4)	PS21 (N=15)	PS22 (N=5)	PS23 (N=8)	PS25 (N=6)	PS26 (N=6)	PS27 (N=2)	PS28 (N=2)	PS30 (N=3)	PS31 (N=6)	PS32 (N=6)
	IRC	0.4397830	-0.7671222	NA	NA	-0.4857460	-1.1257235	-0.9917341	NA	NA	NA	NA	NA	-0.4597588	0.1170016
	PED	0.3400849	0.4060499	NA	NA	-0.2255016	-0.7554603	0.1865262	NA	NA	NA	NA	NA	-0.7179100	0.5389380
	SRF	-0.3214319	-0.4300761	NA	NA	-0.1602354	-1.1034902	-0.2432276	NA	NA	NA	NA	NA	-0.3230734	-0.3976716
	IRC range	0.251 - 4.845	0.040 - 0.100	0.015 - 0.665	0.050 - 0.305	0.040 - 2.330	0.045 - 0.215	0.295 - 2.115	0.000 - 0.040	0.005 - 0.025	0.015 - 0.050	0.040 - 1.040	17.830 - 23.170	0.000 - 0.170	0.025 - 0.115
	PED range	360.485 - 535.333	221.825 - 237.083	272.083 - 343.583	205.500 - 261.417	333.250 - 401.417	240.083 - 268.333	656.833 - 717.333	228.833 - 270.000	563.167 - 581.250	271.667 - 280.333	246.750 - 291.667	472.917 - 505.583	245.667 - 257.000	245.667 - 273.167
	SRF range	0.000 - 0.516	0.005 - 0.015	0.000 - 0.000	0.005 - 0.045	0.200 - 1.420	0.000 - 0.055	0.860 - 1.545	0.000 - 0.000	0.000 - 0.005	0.000 - 0.000	0.045 - 0.175	0.000 - 0.000	0.000 - 0.045	0.005 - 0.030

## Sheet: Table S6
		Metabolites ID	PS01	PS02	PS03	PS04	PS05	PS06	PS07	PS09	PS10	PS12	PS13	PS14	PS15	PS16	PS17	PS18	PS20	PS21	PS22	PS23	PS25	PS26	PS31	PS32	Frequency (%)
		2-Aminobutyrate				X			X																		8.33333
		2-Hydroxybutyrate				X																		X			8.33333
		2-Hydroxyisovalerate															X										4.16667
		2-Oxoisocaproate				X				X		X		X				X									20.8333
		3-Hydroxybutyrate	X																								4.16667
		3-Hydroxyisobutyrate													X												4.16667
		3-Methyl-2-oxovalerate										X				X			X		X	X	X		X		29.1667
		Acetaminophen											X											X	X		12.5
		Acetate			X													X	X								12.5
		Acetone				X						X			X						X						16.6667
		Alanine			X									X		X		X			X	X					25
		Aspartate											X								X			X			12.5
		Betaine																			X	X	X			X	16.6667
		Choline		X															X		X	X					16.6667
		Citrate												X	X												8.33333
		Creatine														X							X				8.33333
		Creatinine			X										X				X		X					X	20.8333
		Cysteine			X										X							X		X			16.6667
		Dimethyl sulfone																	X				X			X	12.5
		Fructose																						X			4.16667
		Fumarate									X		X	X					X		X		X				25
		Glucose																	X			X		X			12.5
		Glutamate			X				X		X			X	X				X								25
		Glutamine																	X		X	X					12.5
		Glycerol																	X						X	X	12.5
		Glycine													X				X						X		12.5
		Hippurate			X										X						X			X	X		20.8333
		Histidine			X																		X				8.33333
		Homocysteine																									0
		Hypoxanthine			X										X										X	X	16.6667
		Inosine			X	X												X					X		X		20.8333
		Isobutyrate																X	X				X				12.5
		Isoleucine			X	X								X	X	X	X	X			X		X				37.5
		Isopropanol												X	X				X				X			X	20.8333
		Isovalerate				X														X		X					12.5
		Lactate											X						X								8.33333
		Leucine				X								X	X	X	X	X			X			X		X	37.5
		Lysine												X			X				X		X				16.6667
		Methanol											X						X			X				X	16.6667
		Methionine			X							X			X			X	X				X				25
		Methylguanidine																							X		4.16667
		Methylmalonate											X								X		X			X	16.6667
		Methylsuccinate				X									X								X				12.5
		O-Acetylcarnitine				X									X								X				12.5
		O-Phosphocholine			X													X	X						X	X	20.8333
		Ornithine			X					X							X									X	16.6667
		Phenylalanine															X	X	X	X							16.6667
		Proline			X									X			X	X			X						20.8333
		Propylene glycol																	X		X					X	12.5
		Sarcosine			X																		X			X	12.5
		Serine			X																X				X		12.5
		Succinate											X	X	X					X						X	20.8333
		Threonine							X			X					X		X		X			X			25
		Tryptophan						X						X	X		X	X	X				X	X	X	X	41.6667
		Tyrosine			X									X	X		X				X		X	X			29.1667
		Urea																			X						4.16667
		Valine				X									X		X	X		X	X		X			X	33.3333
		myo-Inositol			X							X													X		12.5
		pi-Methylhistidine					X						X						X							X	16.6667
		Methylhistidine			X									X			X				X						16.6667
